# Supplementary material for: MAURIVAX: A Vaccination Campaign Project in a Hospital Environment for Patients Affected by Autoimmune Diseases and Adult Primary Immunodeficiencies
Source: Vaccines (Basel). 2023 Oct 11;11(10):1579. doi: 10.3390/vaccines11101579 (PMC10610841; doi:10.3390/vaccines11101579)
Supplement: Supplementary file 1 [file vaccines-11-01579-s001.zip]

Archive with 1 entries (1 files):
- vaccines-2624398-supplementary.pdf
